# Supplementary material for: Nanoalum Formulations Containing Aluminum Hydroxide and CpG 1018TM Adjuvants: The Effect on Stability and Immunogenicity of a Recombinant SARS-CoV-2 RBD Antigen
Source: Vaccines (Basel). 2023 May 26;11(6):1030. doi: 10.3390/vaccines11061030 (PMC10303432; doi:10.3390/vaccines11061030)
Supplement: Supplementary file 1 [file vaccines-11-01030-s001.zip]

Archive with 1 entries (1 files):
- vaccines-2344340-supplementary.pdf
